# Supplementary material for: Divergent populations of HIV-infected naive and memory CD4+ T cell clones in children on antiretroviral therapy
Source: J Clin Invest. 2025 Mar 6;135(9):e188533. doi: 10.1172/JCI188533 (PMC12043081; doi:10.1172/JCI188533)
Supplement: Supporting data values [file jci-135-188533-s207.xlsx]

## Sheet: Figure 1A
PID	Naïve CD4+ T cells	Memory CD4+ T cells
444	37.5	1251
555	124.216	1368
600	28.125	251.997
888	42.1875	728.998
1001	266.25	1545.88
4004	54.375	799.19
5005	4.68749	809.997
9009	121.07	1143

## Sheet: Figure 1B
PID	Naïve CD4+ T cells	Memory CD4+ T cells
444	72.4033	27.5967
555	73.2995	26.7005
600	80.9573	19.0427
888	75.9353	24.0647
1001	82.551	17.449
4004	73.954	26.046
5005
9009	78.7449	21.2551

## Sheet: Figure 1C
PID	Naïve CD4+ T cells	Memory CD4+ T cells
444	4.97	95.03
555	13.523	86.459
600	28.471	71.423
888	7.449	92.538
1001	39.951	59.97
4004	12.936	87.044
5005
9009	23.131	76.869

## Sheet: Figure 2A
PID	Presumed Intact	5' defect	3' defect	5' & 3' defects
444	1.5625	1.5625	1.87499	25
555	1.87617	1.87617	13.1332	33.7711
600	3.125	3.125	3.125	31.25
888	1.5625	9.375	15.625	43.75
1001	7.02576	11.7096	14.0515	46.8384
4004	2.34192	2.34192	2.34192	35.1288
5005	4.68384	4.68384	18.7354	46.8384
9009	1.5625	1.5625	1.5625	4.68384

## Sheet: Figure 2B
	PID
	0444	0555	0600	0888	1001	4004	5005	9009	Mean
Intact	5.6	6.3	5.6	7.7	8.8	3.7	0	0	4.7
5' defect	5.6	6.3	5.6	7.7	14.7	3.7	0	13.6	7.1
3' defect	5.6	25	0	7.7	17.6	25.9	0	22.7	13.1
5' & 3' defects	83.2	62.4	88.8	76.9	58.9	66.7	100	63.7	75.1

## Sheet: Figure 3
PID	A	B	C	D	E	F
0444	10	1.5625	4.97	16.875	72.4033	917		A. Age at sample collection (years)
0555	10	1.87617	13.523	65.6236	73.2995	761		B. Presumed intact proviruses in infected TN
0600	5	3.125	28.471	18.75	80.9573	1555		C. TN contribution to total infected cells (%)
0888	11	0	7.449	7.8125	75.9353	819		D. HIV-infected per million TN
1001	6	7.02576	39.951	200.625	82.551	1506		E. TN contribution to CD4+ T cell pool (%)
4004	7	2.34192	12.936	33.75	73.954	1177		F. Blood CD4+ T cells/mm3 around sampling
5005	8	4.68384		0		1196
9009	9	0	23.131	83.5701	78.7449	1018
A vs B		A vs C		A vs D		A vs E		A vs F
Spearman r		Spearman r		Spearman r		Spearman r		Spearman r
r	-0.7711	r	-0.7748	r	-0.3234	r	-0.6667	r	-0.9341
P value		P value		P value		P value		P value
P (two-tailed)	0.0317	P (two-tailed)	0.0532	P (two-tailed)	0.4333	P (two-tailed)	0.1159	P (two-tailed)	0.0017
P value summary	*	P value summary	ns	P value summary	ns	P value summary	ns	P value summary	**
Significant? (α = 0.05)	Yes	Significant? (α = 0.05)	No	Significant? (α = 0.05)	No	Significant? (α = 0.05)	No	Significant? (α = 0.05)	Yes
Number of XY Pairs	8	Number of XY Pairs	7	Number of XY Pairs	8	Number of XY Pairs	7	Number of XY Pairs	8
B vs C		B vs D		B vs E		B vs F
Spearman r		Spearman r		Spearman r		Spearman r
r	0.6307	r	0.1078	r	0.4505	r	0.7425
P value	0.1437	P value	0.8063	P value	0.3111	P value	0.0419
P (two-tailed)	ns	P (two-tailed)	ns	P (two-tailed)	ns	P (two-tailed)	*
P value summary	No	P value summary	No	P value summary	No	P value summary	Yes
Significant? (α = 0.05)		Significant? (α = 0.05)		Significant? (α = 0.05)		Significant? (α = 0.05)
	7		8		7		8
Number of XY Pairs		Number of XY Pairs		Number of XY Pairs		Number of XY Pairs
C vs D		C vs E		C vs F
Spearman r		Spearman r		Spearman r
r	0.75	r	0.8571	r	0.6429
P value		P value		P value
P (two-tailed)	0.0663	P (two-tailed)	0.0238	P (two-tailed)	0.1389
P value summary	ns	P value summary	*	P value summary	ns
Significant? (α = 0.05)	No	Significant? (α = 0.05)	Yes	Significant? (α = 0.05)	No
Number of XY Pairs	7	Number of XY Pairs	7	Number of XY Pairs	7
D vs E		D vs F
Spearman r		Spearman r
r	0.4643	r	0.09524
P value		P value
P (two-tailed)	0.3024	P (two-tailed)	0.8401
P value summary	ns	P value summary	ns
Significant? (α = 0.05)	No	Significant? (α = 0.05)	No
Number of XY Pairs	7	Number of XY Pairs	8
E vs F
Spearman r
r	0.7143
P value
P (two-tailed)	0.0881
P value summary	ns
Significant? (α = 0.05)	No
Number of XY Pairs	7

## Sheet: Figure 4A
GeneName		Int Site (naïve)	clone count naive	% total
TSEN34	TSEN34 (6)	chr19-54700496	6	7.22892
SETD2	SETD2 (4)	chr3+47106465	4	4.81928
MDGA2	MDGA2 (3)	chr14-47695822	3	3.61446
AXIN2	AXIN2 (2)	chr17-63544419	2	2.40964
COX10	COX10 (2)	chr17+14020534	2	2.40964
IL2RB	IL2RB (2)	chr22-37549138	2	2.40964
PRH1-PRR4	PRH1-PRR4 (2)	chr12-11287695	2	2.40964
RABGAP1L	RABGAP1L (2)	chr1-174246020	2	2.40964
SETD2	SETD2 (2)	chr3+47085811	2	2.40964
ANK3		chr10+62412753	1	1.20482
ATG9B		chr7-150708491	1	1.20482
BACH2		chr6-90744720	1	1.20482
BACH2		chr6-90747190	1	1.20482
BACH2		chr6-90777973	1	1.20482
BAZ1A		chr14-35234178	1	1.20482
C15orf57		chr15+40849187	1	1.20482
C2CD3		chr11+73800875	1	1.20482
C5orf42		chr5+37215829	1	1.20482
CCND3		chr6+41951577	1	1.20482
CDCA5		chr11-64838733	1	1.20482
CHD2		chr15-93498240	1	1.20482
CPT1A		chr11-68553932	1	1.20482
D21S2088E		chr21+25740511	1	1.20482
EIF1AD		chr11+65766335	1	1.20482
ESCO2		chr8-27637834	1	1.20482
FBLN7		chr2+112890383	1	1.20482
FGD3		chr9+95750724	1	1.20482
FLJ36031		chr7+106343649	1	1.20482
FLOT1		chr6+30695200	1	1.20482
FOXJ1		chr17-74123914	1	1.20482
FOXP1		chr3+71438831	1	1.20482
GCDH		chr19+13005300	1	1.20482
GPATCH8		chr17+42545105	1	1.20482
GPC5		chr13+92751159	1	1.20482
HELZ		chr17-65073247	1	1.20482
HNRPLL		chr2+38851890	1	1.20482
INPP5F		chr10-121532102	1	1.20482
KAT5		chr11-65483568	1	1.20482
KCMF1		chr2-85271330	1	1.20482
KLHDC7B		chr22-50979324	1	1.20482
LOC100294145		chr6+32870360	1	1.20482
LOC100294362		chr17-78345857	1	1.20482
LOC255130		chr4-59664234	1	1.20482
LOC339788		chr2-7856565	1	1.20482
LOC388906		chr22+42649790	1	1.20482
LOC440354		chr16+29568869	1	1.20482
MICA		chr6-31386738	1	1.20482
MKL2		chr16-14282129	1	1.20482
MYCBP2		chr13+77694091	1	1.20482
NPLOC4		chr17+79571845	1	1.20482
PAAF1		chr11+73621032	1	1.20482
PACS1		chr11-65885493	1	1.20482
PHF20L1		chr8+133827799	1	1.20482
PPP6R3		chr11-68284901	1	1.20482
PTPN4		chr2-120642916	1	1.20482
PUM1		chr1+31456651	1	1.20482
R3HDM1		chr2-136393028	1	1.20482
RAPGEF6		chr5+130800508	1	1.20482
SGPP1		chr14+64177052	1	1.20482
SMARCC1		chr3+47799773	1	1.20482
SRGAP2P2		chr1+144024017	1	1.20482
TAX1BP1		chr7-27839097	1	1.20482
TTC1		chr5-159486583	1	1.20482
ZC3H6		chr2-113035507	1	1.20482
ZFAT		chr8-135313005	1	1.20482
ZGPAT		chr20-62345475	1	1.20482
ZMYM2		chr13+20624612	1	1.20482
Sum			83
# Singlets			58
Unique_IS			67

## Sheet: Figure 4B
GeneName	GN & CC	Int Site (memory)	clone count memory	%total
HLA-A	HLA-A (22)	chr6-29919740	22	14.5695
BTBD2	BTBD2 (6)	chr19-2004861	6	3.97351
CIRH1A	CIRH1A (4)	chr16-69206592	4	2.64901
BTBD7	BTBD7 (3)	chr14+93759767	3	1.98675
EPS8	EPS8 (3)	chr12-15791174	3	1.98675
GNL1	GNL1 (3)	chr6+30508979	3	1.98675
LOC339788	LOC339788 (3)	chr2-7885086	3	1.98675
NBR1	NBR1 (3)	chr17+41317180	3	1.98675
C12orf75	C12orf75 (2)	chr12-105721068	2	1.3245
CHD2	CHD2 (2)	chr15-93514087	2	1.3245
ENTHD1	ENTHD1 (2)	chr22-40158739	2	1.3245
FCHSD2	FCHSD2 (2)	chr11+72828647	2	1.3245
GOLGA4	GOLGA4 (2)	chr3-37347817	2	1.3245
ncRNA00309	ncRNA00309 (2)	chr2+64425524	2	1.3245
NVL	NVL (2)	chr1-224421847	2	1.3245
RAB2A	RAB2A (2)	chr8-61512719	2	1.3245
RALBP1	RALBP1 (2)	chr18-9508891	2	1.3245
RBM14-RBM4	RBM14-RBM4 (2)	chr11+66379220	2	1.3245
RCAN3	RCAN3 (2)	chr1+24831365	2	1.3245
SKAP1	SKAP1 (2)	chr17+46419533	2	1.3245
SPATS2	SPATS2 (2)	chr12-49865467	2	1.3245
STK4	STK4 (2)	chr20-43648036	2	1.3245
TULP4	TULP4 (2)	chr6+158702218	2	1.3245
ZNF653	ZNF653 (2)	chr19-11609788	2	1.3245
ACAA2		chr18-47295598	1	0.662252
ADK		chr10+76133778	1	0.662252
AMICA1		chr11+118078766	1	0.662252
ANKRD36B		chr2-98195341	1	0.662252
ASB15		chr7+123230899	1	0.662252
ATPAF1		chr1+47126340	1	0.662252
AVPR2		chrX+153168386	1	0.662252
BEAN1		chr16-66451382	1	0.662252
BIN3		chr8+22511153	1	0.662252
BNC2		chr9+16772918	1	0.662252
CALM1		chr14+90870473	1	0.662252
CCR1		chr3-46219878	1	0.662252
CD53		chr1+111419615	1	0.662252
CDH9		chr5+26967055	1	0.662252
CLIP1		chr12+122897860	1	0.662252
CLUAP1		chr16-3575763	1	0.662252
CXorf61		chrX+115671121	1	0.662252
DACH1		chr13+72807900	1	0.662252
DUSP14		chr17-35859884	1	0.662252
ELAC1		chr18-48528526	1	0.662252
EXOC2		chr6+687631	1	0.662252
FBXO34		chr14+55790135	1	0.662252
GAB2		chr11+78010955	1	0.662252
GBF1		chr10-104050555	1	0.662252
GRB2		chr17+73368153	1	0.662252
HCG18		chr6-30279972	1	0.662252
HDLBP		chr2+242217625	1	0.662252
HORMAD2		chr22-30569489	1	0.662252
HSD17B7P2		chr10+38578091	1	0.662252
HSP90AA4P		chr4+189989790	1	0.662252
HSPBP1		chr19-55773819	1	0.662252
HUWE1		chrX+53679536	1	0.662252
KCNIP4		chr4+21425631	1	0.662252
KIAA0319L		chr1+35977693	1	0.662252
LOC344967		chr4+40049491	1	0.662252
LRRC16A		chr6+25475101	1	0.662252
MAP4K1		chr19+39083925	1	0.662252
MFSD11		chr17+74766626	1	0.662252
MRFAP1L1		chr4-6709324	1	0.662252
NEDD1		chr12-97331646	1	0.662252
NSD1		chr5-176705325	1	0.662252
PDE4B		chr1+66824004	1	0.662252
PHACTR3		chr20+58084987	1	0.662252
PLSCR1		chr3+146249086	1	0.662252
POGZ		chr1-151382513	1	0.662252
PPM1E		chr17-56809595	1	0.662252
PRPF38A		chr1-52883045	1	0.662252
RASA2		chr3+141233641	1	0.662252
REV1		chr2+100029343	1	0.662252
RFX3		chr9+3543025	1	0.662252
RNF157		chr17-74216027	1	0.662252
SAAL1		chr11-18113445	1	0.662252
SCAPER		chr15+77161882	1	0.662252
SDCBP		chr8-59476825	1	0.662252
SFMBT1		chr3+53008409	1	0.662252
SMCHD1		chr18-2724440	1	0.662252
SMG6		chr17-2018552	1	0.662252
ST13		chr22-41228914	1	0.662252
STAT5B		chr17+40409884	1	0.662252
SYNPO2L		chr10+75403104	1	0.662252
TAF1B		chr2+10024759	1	0.662252
TAF4B		chr18+23798230	1	0.662252
TATDN3		chr1+212982847	1	0.662252
TGFBR1		chr9-101879750	1	0.662252
TGIF2LX		chrX+89531177	1	0.662252
TMEM39B		chr1-32546419	1	0.662252
TMEM71		chr8+133757330	1	0.662252
TRAPPC10		chr21+45493704	1	0.662252
UQCRC2		chr16-21913141	1	0.662252
WDR62		chr19-36568558	1	0.662252
ZNF202		chr11-123581696	1	0.662252
ZNF652		chr17-47397728	1	0.662252
Sum			151
# Singlets			72
Unique_IS			96

## Sheet: Figure 5A
				TN > TM			TM > TN
Name	TN int expr TN	TN int expr TM		TN & TM	TN > TM (n = 36)		TN & TM	TM > TN (n = 10)
CCND3	261.167	200.519		200.519	60.6481		0	0
FGD3	227.969	159.997		159.997	67.9724		0	0
PACS1	210.898	162.748		162.748	48.1502		0	0
FLOT1	113.81	89.5441		89.5441	24.2655		0	0
CHD2	98.9209	79.0786		79.0786	19.8422		0	0
PPP6R3	83.3082	68.4168		68.4168	14.8915		0	0
PUM1	70.6822	54.511		54.511	16.1713		0	0
RAPGEF6	70.5538	31.3924		31.3924	39.1614		0	0
GPATCH8	65.4565	50.3502		50.3502	15.1063		0	0
FOXP1	63.6146	44.7065		44.7065	18.9082		0	0
BAZ1A	62.5262	57.9974		57.9974	4.5288		0	0
BACH2	60.5056	14.691		14.691	45.8146		0	0
SETD2	58.9953	56.5665		56.5665	2.42881		0	0
MYCBP2	55.3915	42.3063		42.3063	13.0852		0	0
ZGPAT	51.6944	59.8974		0	0		51.6944	8.20293
SMARCC1	50.3163	44.7212		44.7212	5.59506		0	0
TTC1	48.3403	46.8984		46.8984	1.44199		0	0
NPLOC4	45.3455	41.6733		41.6733	3.67215		0	0
AXIN2	44.5409	22.9228		22.9228	21.6181		0	0
IL2RB	41.9504	122.682		0	0		41.9504	80.7311
KAT5	40.3828	45.0448		0	0		40.3828	4.66193
ZMYM2	40.0407	34.4242		34.4242	5.61652		0	0
EIF1AD	37.9975	35.188		35.188	2.80945		0	0
TAX1BP1	35.0589	38.0829		0	0		35.0589	3.02394
R3HDM1	29.7896	27.6262		27.6262	2.16348		0	0
HELZ	25.5541	29.2859		0	0		25.5541	3.73179
GCDH	25.0383	16.7703		16.7703	8.26806		0	0
PHF20L1	23.906	16.5433		16.5433	7.36268		0	0
CPT1A	23.3015	33.3905		0	0		23.3015	10.0891
PTPN4	21.771	20.0825		20.0825	1.68844		0	0
SGPP1	20.0861	15.8883		15.8883	4.19781		0	0
MICA	19.653	15.6329		15.6329	4.02008		0	0
KCMF1	19.2572	22.5283		0	0		19.2572	3.27107
ZC3H6	19.1608	10.631		10.631	8.52979		0	0
C2CD3	17.2831	15.7249		15.7249	1.55819		0	0
RABGAP1L	14.1851	23.2828		0	0		14.1851	9.09766
FBLN7	13.2361	11.1464		11.1464	2.08969		0	0
COX10	12.1405	8.45951		8.45951	3.68095		0	0
ATG9B	9.86501	5.75296		5.75296	4.11206		0	0
ANK3	9.13766	5.99062		5.99062	3.14704		0	0
INPP5F	9.12339	8.72461		8.72461	0.398775		0	0
TSEN34	6.84148	9.00995		0	0		6.84148	2.16847
KLHDC7B	5.43376	4.40993		4.40993	1.02383		0	0
PAAF1	5.06939	3.72263		3.72263	1.34676		0	0
ZFAT	4.22703	4.30877		0	0		4.22703	0.0817328
FOXJ1	2.3936	1.05667		1.05667	1.33693		0	0
CDCA5	0.433306	1.916		0	0		0.433306	1.48269
ESCO2	0.0493664	0.276761		0	0		0.0493664	0.227394
GPC5	0.0126157	0.0456223		0	0		0.0126157	0.0330066
MDGA2	0	0.00243395		0	0		0	0.00243395

## Sheet: Figure 5B
				TN > TM			TM > TN
Name	TM int expr TN	TM int expr TM		TN & TM	TN > TM (n = 29)		TN & TM	TM > TN (n = 21)
HLA-A	3037.42	3836.73		0	0		3037.42	799.305
CD53	355.373	431.169		0	0		355.373	75.796
CALM1	346.967	399.095		0	0		346.967	52.1276
MAP4K1	147.397	223.23		0	0		147.397	75.8331
STAT5B	190.757	202.01		0	0		190.757	11.2526
PDE4B	85.6063	127.873		0	0		85.6063	42.2663
SDCBP	133.64	122.985		122.985	10.6545		0	0
SMCHD1	130.419	119.405		119.405	11.0146		0	0
GRB2	96.6379	112.03		0	0		96.6379	15.3922
STK4	128.093	107.081		107.081	21.0121		0	0
ST13	167.346	104.048		104.048	63.2984		0	0
RCAN3	188.479	102.784		102.784	85.6946		0	0
UQCRC2	101.785	97.3215		97.3215	4.46323		0	0
SKAP1	92.273	92.692		0	0		92.273	0.419002
BTBD2	100.024	86.6115		86.6115	13.4123		0	0
CHD2	98.9209	79.0786		79.0786	19.8422		0	0
GBF1	54.4337	62.3913		0	0		54.4337	7.95762
TRAPPC10	58.4169	61.8309		0	0		58.4169	3.41403
HUWE1	62.3592	59.8533		59.8533	2.50591		0	0
C12orf75	13.888	56.2985		0	0		13.888	42.4106
RASA2	89.8501	52.9773		52.9773	36.8728		0	0
HDLBP	54.0677	51.4062		51.4062	2.66146		0	0
POGZ	53.3056	46.6904		46.6904	6.61518		0	0
KIAA0319L	48.5311	45.7832		45.7832	2.74787		0	0
MRFAP1L1	45.1892	44.9127		44.9127	0.276495		0	0
NBR1	45.1436	39.6704		39.6704	5.47316		0	0
TMEM71	61.4317	37.2583		37.2583	24.1734		0	0
FCHSD2	38.0806	36.2603		36.2603	1.82028		0	0
GOLGA4	33.7809	34.729		0	0		33.7809	0.948087
CLIP1	28.8938	34.6815		0	0		28.8938	5.78769
NSD1	35.1199	32.9139		32.9139	2.20591		0	0
GNL1	28.4117	30.0847		0	0		28.4117	1.67303
HSPBP1	27.3746	29.4941		0	0		27.3746	2.11954
EXOC2	29.1535	27.943		27.943	1.21052		0	0
REV1	37.0121	26.971		26.971	10.041		0	0
FBXO34	20.7095	26.8755		0	0		20.7095	6.16597
BIN3	25.0649	26.7293		0	0		25.0649	1.66444
RAB2A	19.631	24.2279		0	0		19.631	4.59688
PRPF38A	33.9445	23.426		23.426	10.5185		0	0
SMG6	29.0296	22.3881		22.3881	6.64152		0	0
MFSD11	21.3908	21.9488		0	0		21.3908	0.558043
SFMBT1	23.3403	21.2178		21.2178	2.12252		0	0
RNF157	56.644	20.8635		20.8635	35.7805		0	0
NVL	26.9938	20.4923		20.4923	6.50147		0	0
TMEM39B	24.2198	20.4161		20.4161	3.80369		0	0
ANKRD36B	20.3886	19.5531		19.5531	0.835492		0	0
ACAA2	12.1715	16.9872		0	0		12.1715	4.81567
SAAL1	17.8162	16.9851		16.9851	0.831079		0	0
ZNF652	19.2031	16.5781		16.5781	2.62507		0	0
RALBP1	15.4123	16.2511		0	0		15.4123	0.838785
GAB2	4.20267	15.9118		0	0		4.20267	11.7091
RBM14-RBM4	17.4502	15.066		15.066	2.38417		0	0
NEDD1	14.561	15.0217		0	0		14.561	0.460698
ATPAF1	14.8682	14.8831		0	0		14.8682	0.0149264
CCR1	1.35395	14.0202		0	0		1.35395	12.6662
TGFBR1	14.7738	13.3985		13.3985	1.37533		0	0
ADK	9.75819	12.9196		0	0		9.75819	3.16141
PLSCR1	5.97751	12.8013		0	0		5.97751	6.82384
TULP4	11.3596	10.8967		10.8967	0.462896		0	0
SCAPER	15.3186	10.8878		10.8878	4.43077		0	0
TAF1B	8.11007	9.77777		0	0		8.11007	1.66771
CLUAP1	13.5125	9.15969		9.15969	4.35281		0	0
TATDN3	6.97862	8.59664		0	0		6.97862	1.61803
TAF4B	18.1217	8.34494		8.34494	9.77679		0	0
BTBD7	8.01238	8.24416		0	0		8.01238	0.231777
RFX3	10.835	7.90795		7.90795	2.92709		0	0
ZNF202	13.0951	7.75894		7.75894	5.33611		0	0
ZNF653	6.72612	7.30395		0	0		6.72612	0.577825
DUSP14	4.5698	4.74186		0	0		4.5698	0.172064
SPATS2	4.11537	4.62741		0	0		4.11537	0.512038
AVPR2	6.40003	4.50695		4.50695	1.89309		0	0
WDR62	2.066	3.60625		0	0		2.066	1.54024
ELAC1	3.99567	2.8991		2.8991	1.09657		0	0
EPS8	0.733751	0.839548		0	0		0.733751	0.105797
BEAN1	0.177362	0.181611		0	0		0.177362	0.00424906
ENTHD1	0.138252	0.0824826		0.0824826	0.0557692		0	0
DACH1	0.260296	0.0652138		0.0652138	0.195082		0	0
BNC2	0.00311777	0.0633708		0	0		0.00311777	0.060253
PPM1E	0.146782	0.0628094		0.0628094	0.0839725		0	0
HORMAD2	0.0699492	0.0534836		0.0534836	0.0164655		0	0
ASB15	0.077995	0.0448144		0.0448144	0.0331806		0	0
PHACTR3	0	0.0313602		0	0		0	0
KCNIP4	0.150304	0.0308535		0.0308535	0.119451		0	0
SYNPO2L	0.0177738	0.0215616		0	0		0.0177738	0.00378783
CDH9	0	0.00571846		0	0		0	0
TGIF2LX	0	0		0	0		0	0

[truncated: 1 more sheets: Figure S3]
